# Supplementary material for: Autonomous Navigation System of Greenhouse Mobile Robot Based on 3D Lidar and 2D Lidar SLAM
Source: Front Plant Sci. 2022 Mar 10;13:815218. doi: 10.3389/fpls.2022.815218 (PMC8960995; doi:10.3389/fpls.2022.815218)
Supplement: Supplementary file 1 [file Table_1.XLSX]

## Sheet: Sheet1
Robot navigation accuracy text 0.6m/s
1	Front		Rear		Lateral deviation	Course deviation		1	Lateral absolute deviation	Couse absolute deviation
	X	Y	X	Y
1	13.7	48	8.5	-47.9	11.1	3.10372		1	11.1	3.10372
2	10.7	47.9	16.4	-48.1	13.55	-3.39795		2	13.55	3.39795
3	-1.1	48	2.7	-47.7	0.8	-2.27387		3	0.8	2.27387
4	-16.4	47.8	-8.4	-47.8	-12.4	-4.78348		4	12.4	4.78348
5	-17.4	48.1	-16.1	-48	-16.75	-0.775026		5	16.75	0.775026
6	-12.5	48	-17	-47.8	-14.75	2.68937		6	14.75	2.68937
7	-7.8	48.3	-13.4	-48	-10.6	3.32809		7	10.6	3.32809
8	3.8	48.2	-2.1	-47.8	0.85	3.51688		8	0.85	3.51688
9	8.3	48	13.3	-47.9	10.8	-2.98456		9	10.8	2.98456
10	1.7	48.1	0	-48	0.85	1.01345		10	0.85	1.01345
								Average	9.245	2.78664
								Standard deviation	5.78863	1.13095
Robot navigation accuracy text 0.4m/s
2	Front		Rear		Lateral deviation	Course deviation		2	Lateral absolute deviation	Couse absolute deviation
	X	Y	X	Y
1	10.6	48.3	5.4	-47.5	8	3.10695		1	8	3.10695
2	7.9	48.2	11.1	-47.7	9.5	-1.91114		2	9.5	1.91114
3	1.8	48.1	5.6	-47.8	3.7	-2.26914		3	3.7	2.26914
4	-0.6	48.2	1.8	-47.8	0.6	-1.4321		4	0.6	1.4321
5	-2.4	48.7	-0.1	-47.2	-1.25	-1.37388		5	1.25	1.37388
6	-6.6	48.1	-6.5	-47.9	-6.55	-0.0596831		6	6.55	0.0596831
7	-5.8	47.8	-9.3	-48.2	-7.55	2.08798		7	7.55	2.08798
8	-5.9	47	-4.5	-49	-5.2	-0.835504		8	5.2	0.835504
9	-5.5	46.3	-5.1	-49.6	-5.3	-0.23898		9	5.3	0.23898
10	2.4	49.1	-3.9	-46.7	-0.75	3.76247		10	0.75	3.76247
								Average	4.84	1.70778
								Standard deviation	3.02	1.11814
Robot navigation accuracy text 0.2m/s
3	Front		Rear		Lateral deviation	Course deviation		3	Lateral absolute deviation	Couse absolute deviation
	X	Y	X	Y
1	5.1	47.9	2.1	-48	3.6	1.79178		1	3.6	1.79178
2	6.8	48.6	7.3	-47.3	7.05	-0.298724		2	7.05	0.298724
3	2	48.3	3.9	-47.6	2.95	-1.13501		3	2.95	1.13501
4	-1.1	47.8	-6	-48.2	-3.55	2.92194		4	3.55	2.92194
5	-2.4	48.7	-1.1	-47.2	-1.75	-0.776642		5	1.75	0.776642
6	5	48.2	-1	-47.8	2	3.57633		6	2	3.57633
7	1.1	48.4	0.5	-47.6	0.8	0.358094		7	0.8	0.358094
8	2.7	48.1	2.7	-47.9	2.7	0		8	2.7	0
9	-4.8	48.2	-0.2	-47.6	-2.5	-2.74904		9	2.5	2.74904
10	2.3	47.9	-0.8	-48.1	0.75	1.84953		10	0.75	1.84953
								Average	2.765	1.54571
								Standard deviation	1.71232	1.17188
