# Supplementary material for: Autonomous Navigation System of Greenhouse Mobile Robot Based on 3D Lidar and 2D Lidar SLAM
Source: Front Plant Sci. 2022 Mar 10;13:815218. doi: 10.3389/fpls.2022.815218 (PMC8960995; doi:10.3389/fpls.2022.815218)
Supplement: Supplementary file 2 [file Table_2.XLSX]

## Sheet: Sheet1
Robot positioning accuracy text
1	A		B		C		D		Heading
	X	Y	X	Y	X	Y	X	Y	Ф
0	47	105	47	9	21	57	73	57	0		A	B	C	D	Ф
1	43.6	109.6	48.5	13.9	20.2	60.7	71.8	63	-3		5.72014	5.12445	3.7855	6.11882	3
2	51	109.3	57.5	13.5	28.2	59.5	80.2	62.9	-3.9		5.87282	11.4237	7.62168	9.3086	3.9
3	43	102.3	40.3	6.2	15.7	54.8	67.6	53.7	1.6		4.82597	7.26154	5.73847	6.32851	1.6
4	49.9	106.9	53.1	11.2	25.7	57.9	77.6	60.3	-2		3.46699	6.4846	4.78539	5.66127	2
5	42.2	110.8	48.7	15	19.4	61	71.5	64.4	-3.9		7.52861	6.23618	4.30813	7.5505	3.9
6	51	110	56	13.7	27.4	60.6	79.5	63.2	-3		6.40312	10.1533	7.34302	8.98276	3
7	43.9	108	49.9	12	20.8	58.2	72.8	61.8	-3.4		4.31393	4.17253	1.21655	4.80416	3.4
8	51.7	99.9	55.5	4	27.5	51.5	79.3	53.3	-2.2		6.93542	9.86154	8.51469	7.30616	2.2
9	43.1	101.4	38.3	5.3	15.1	54.4	66.6	51.7	2.7		5.30754	8.79659	6.44748	8.30963	2.7
10	43.2	103	47.7	6.8	19.7	53.9	71.2	56.3	-2.7		4.29418	2.30868	3.36155	1.93132	2.7
Robot positioning accuracy text
2	A		B		C		D		Heading
	X	Y	X	Y	X	Y	X	Y	Ф
0	52	111	52	15	26	63	78	63	0		A	B	C	D	Ф
1	49.9	114.4	53.9	18.1	26	64.7	77.8	67	-2.5		3.99625	3.63593	1.7	4.005	2.5
2	53.8	105.9	56.6	10.4	29.6	57.4	81.5	59	-1.7		5.40833	6.50538	6.65733	5.31507	1.7
3	47.2	115.1	51.2	19	23.6	66.1	75.4	68.5	-2.4		6.31269	4.07922	3.92046	6.08358	2.4
4	54	108.6	58.8	12.8	30.4	59.6	82.3	62	-2.8		3.1241	7.14703	5.56058	4.41475	2.8
5	48.3	115.8	42.8	20	19.8	69.5	71.6	66.1	3.3		6.06053	10.4709	8.98276	7.11126	3.3
6	55.2	114.9	50	18.7	26.4	68.4	78.5	65.6	3		5.0448	4.20595	5.41479	2.64764	3
7	49.8	106.3	53.3	10.3	25.5	57.2	77.3	59.4	-2.3		5.18941	4.87647	5.82151	3.66742	2.3
8	49.6	107.4	53.6	11.7	25.6	58	77.5	60.3	-2.7		4.32666	3.66742	5.01597	2.74591	2.7
9	55.7	108.4	54	12.6	28.8	60.9	80.5	59.6	1.4		4.52217	2.19317	3.5	4.22019	1.4
10	55.7	106	52.5	9.9	28.3	59.1	80.3	57.4	2.1		6.22013	5.12445	4.52769	6.05392	2.1
Robot positioning accuracy text
3	A		B		C		D		航向角度
	X	Y	X	Y	X	Y	X	Y	Ф
0	54	108	54	12	28	60	80	60	0		A	B	C	D	Ф
1	51.4	103.6	49.2	7.6	24.2	56	76.1	55.1	1.4		5.11077	6.51153	5.51725	6.26259	1.4
2	50.3	112.6	52.2	16.4	25.1	64.2	77.4	65.2	-1.3		5.90339	4.75395	5.10392	5.81378	1.3
3	50.8	113.2	55.6	17.6	27.3	63.9	79.5	66.8	-3		6.10574	5.82409	3.96232	6.81836	3
4	58.8	103.9	54.8	7.8	30.7	56.8	82.6	54.5	2.6		6.31269	4.27551	4.18688	6.08358	2.6
5	49.5	105	52.2	9.3	24.8	56.4	77	57.9	-1.8		5.40833	3.245	4.81664	3.66197	1.8
6	59.2	102.4	66	6.9	36.6	53	88.2	56.6	-3.9		7.64199	13.0388	11.0887	8.87694	3.9
7	49.3	103.7	51.3	8	24.4	55.1	76.4	56.6	-1		6.37024	4.82597	6.0803	4.95177	1
8	49.5	105.3	54.4	9	26	55.9	78	58.4	-2.7		5.24786	3.02655	4.5618	2.56125	2.7
9	57.6	112.5	55.3	16.7	30.3	65.4	82.6	64	1.6		5.76281	7.80897	5.86941	4.77074	1.6
10	49.1	111.3	47.3	15.5	22	63.7	74.1	63	1.1		5.90762	7.5591	7.04911	6.61891	1.1
Robot positioning accuracy text
4	A		B		C		D		Heading
	X	Y	X	Y	X	Y	X	Y	Ф
0	49	106	49	10	23	58	75	58	0		A	B	C	D	Ф
1	46	102.5	48	6.5	20.8	54	73.1	55.2	-1.2		4.60977	3.64005	4.56508	3.38378	1.2
2	52.1	110.3	49.9	14.1	24.7	62.4	77.1	61.5	1.2		5.30094	4.19762	4.71699	4.08167	1.2
3	53	102.1	58	6.5	29.1	52.8	81.3	55.9	-2.8		5.58659	9.6566	8.01561	6.64078	2.8
4	52.9	102.9	57.9	7.6	29.2	53.9	81.2	56.5	-2.9		4.98197	9.21792	7.43303	6.37887	2.9
5	44.3	109.8	42.6	13.6	17.4	62.2	69.5	61.1	1.2		6.04401	7.34302	7	6.31348	1.2
6	44.1	101.4	41.7	5.4	17.1	54.1	69.1	53.4	1.4		6.72086	8.62844	7.07248	7.48131	1.4
7	52.8	103.1	55.7	6.7	28.5	54.3	80.2	55.5	-1.7		4.78017	7.4686	6.62873	5.76975	1.7
8	47	102.7	49.6	6.4	22.6	53.6	74.4	55.2	-1.8		3.85876	3.64966	4.41814	2.86356	1.8
9	51.1	103.5	47.1	7.8	22.8	56.6	75.2	54.2	2.3		3.26497	2.36008	1.41421	3.80526	2.3
10	44.7	108.5	41.7	12.4	17.1	61.3	69.2	59.2	1.9		4.97393	7.6844	6.76018	5.92284	1.9
